# Supplementary material for: Mentha Essential Oils: Unraveling Chemotype-Dependent Biosynthesis and Assessing Evidence for Health-Promoting Activities
Source: Nutrients. 2025 Oct 16;17(20):3258. doi: 10.3390/nu17203258 (PMC12567415; doi:10.3390/nu17203258)
Supplement: Supplementary file 1 [file nutrients-17-03258-s001.zip]

Archive with 1 entries (1 files):
- nutrients-3902123-supplementary.pdf
